# Supplementary material for: From gene to mechanics: a comprehensive insight into the mechanobiology of LMNA mutations in cardiomyopathy
Source: Cell Commun Signal. 2024 Mar 27;22:197. doi: 10.1186/s12964-024-01546-5 (PMC10976794; doi:10.1186/s12964-024-01546-5)
Supplement: Supplementary file 1 — Supplementary Material 1. [file 12964_2024_1546_MOESM1_ESM.xlsx]

## Sheet: BioMart
Human gene name	Human gene stable ID	Mouse gene name	Mouse gene stable ID	Gene description
ADAM17	ENSG00000151694	Adam17	ENSMUSG00000052593	ADAM metallopeptidase domain 17
ADAM9	ENSG00000168615	Adam9	ENSMUSG00000031555	ADAM metallopeptidase domain 9
AGT	ENSG00000135744	Agt	ENSMUSG00000031980	angiotensinogen
AKT1	ENSG00000142208	Akt1	ENSMUSG00000001729	AKT serine/threonine kinase 1
BANF1	ENSG00000175334	Banf1	ENSMUSG00000024844	BAF nuclear assembly factor 1
BCL2L1	ENSG00000171552	Bcl2l1	ENSMUSG00000007659	BCL2 like 1
BMP7	ENSG00000101144	Bmp7	ENSMUSG00000008999	bone morphogenetic protein 7
CCN2	ENSG00000118523	Ccn2	ENSMUSG00000019997	cellular communication network factor 2
CFL1	ENSG00000172757	Cfl1	ENSMUSG00000056201	cofilin 1
CTNNB1	ENSG00000168036	Ctnnb1	ENSMUSG00000006932	catenin beta 1
CYBB	ENSG00000165168	Cybb	ENSMUSG00000015340	cytochrome b-245 beta chain
DLL1	ENSG00000198719	Dll1	ENSMUSG00000014773	delta like canonical Notch ligand 1
DLL3	ENSG00000090932	Dll3	ENSMUSG00000003436	delta like canonical Notch ligand 3
DUSP4	ENSG00000120875	Dusp4	ENSMUSG00000031530	dual specificity phosphatase 4
EMD	ENSG00000102119	Emd	ENSMUSG00000001964	emerin
F2R	ENSG00000181104	F2r	ENSMUSG00000048376	coagulation factor II thrombin receptor
FHOD1	ENSG00000135723	Fhod1	ENSMUSG00000014778	formin homology 2 domain containing 1
FHOD3	ENSG00000134775	Fhod3	ENSMUSG00000034295	formin homology 2 domain containing 3
FOS	ENSG00000170345	Fos	ENSMUSG00000021250	Fos proto-oncogene, AP-1 transcription factor subunit
FOXO3	ENSG00000118689	Foxo3	ENSMUSG00000048756	forkhead box O3
GSS	ENSG00000100983	Gss	ENSMUSG00000027610	glutathione synthetase
HES1	ENSG00000114315	Hes1	ENSMUSG00000022528	hes family bHLH transcription factor 1
HES5	ENSG00000197921	Hes5	ENSMUSG00000048001	hes family bHLH transcription factor 5
HEY1	ENSG00000164683	Hey1	ENSMUSG00000040289	hes related family bHLH transcription factor with YRPW motif 1
JAG1	ENSG00000101384	Jag1	ENSMUSG00000027276	jagged canonical Notch ligand 1
JAG2	ENSG00000184916	Jag2	ENSMUSG00000002799	jagged canonical Notch ligand 2
JUN	ENSG00000177606	Jun	ENSMUSG00000052684	Jun proto-oncogene, AP-1 transcription factor subunit
KEAP1	ENSG00000079999	Keap1	ENSMUSG00000003308	kelch like ECH associated protein 1
LATS1	ENSG00000131023	Lats1	ENSMUSG00000040021	large tumor suppressor kinase 1
LATS2	ENSG00000150457	Lats2	ENSMUSG00000021959	large tumor suppressor kinase 2
LMNA	ENSG00000160789	Lmna	ENSMUSG00000028063	lamin A/C
LMNB1	ENSG00000113368	Lmnb1	ENSMUSG00000024590	lamin B1
LMNB2	ENSG00000176619	Lmnb2	ENSMUSG00000062075	lamin B2
MAPK1	ENSG00000100030	Mapk1	ENSMUSG00000063358	mitogen-activated protein kinase 1
MAPK14	ENSG00000112062	Mapk14	ENSMUSG00000053436	mitogen-activated protein kinase 14
MAPK3	ENSG00000102882	Mapk3	ENSMUSG00000063065	mitogen-activated protein kinase 3
MAPK8	ENSG00000107643	Mapk8	ENSMUSG00000021936	mitogen-activated protein kinase 8
MOB1A	ENSG00000114978	Mob1a	ENSMUSG00000043131	MOB kinase activator 1A
MOB1B	ENSG00000173542	Mob1b	ENSMUSG00000006262	MOB kinase activator 1B
MRTFA	ENSG00000196588	Mrtfa	ENSMUSG00000042292	myocardin related transcription factor A
MST1	ENSG00000173531	Mst1	ENSMUSG00000032591	macrophage stimulating 1
MTOR	ENSG00000198793	Mtor	ENSMUSG00000028991	mechanistic target of rapamycin kinase
MYH7	ENSG00000092054	Myh7	ENSMUSG00000053093	myosin heavy chain 7
NFE2L2	ENSG00000116044	Nfe2l2	ENSMUSG00000015839	NFE2 like bZIP transcription factor 2
NOTCH1	ENSG00000148400	Notch1	ENSMUSG00000026923	notch receptor 1
NOTCH3	ENSG00000074181	Notch3	ENSMUSG00000038146	notch receptor 3
NOTCH4	ENSG00000204301	Notch4	ENSMUSG00000015468	notch receptor 4
NPPA	ENSG00000175206	Nppa	ENSMUSG00000041616	natriuretic peptide A
NPPB	ENSG00000120937	Nppb	ENSMUSG00000029019	natriuretic peptide B
NUMB	ENSG00000133961	Numb	ENSMUSG00000021224	NUMB endocytic adaptor protein
POSTN	ENSG00000133110	Postn	ENSMUSG00000027750	periostin
PSEN1	ENSG00000080815	Psen1	ENSMUSG00000019969	presenilin 1
PSEN2	ENSG00000143801	Psen2	ENSMUSG00000010609	presenilin 2
PTCH1	ENSG00000185920	Ptch1	ENSMUSG00000021466	patched 1
RAP2A	ENSG00000125249	Rap2a	ENSMUSG00000051615	RAP2A, member of RAS oncogene family
RHOA	ENSG00000067560	Rhoa	ENSMUSG00000007815	ras homolog family member A
SAV1	ENSG00000151748	Sav1	ENSMUSG00000021067	salvador family WW domain containing protein 1
SHH	ENSG00000164690	Shh	ENSMUSG00000002633	sonic hedgehog signaling molecule
SMAD2	ENSG00000175387	Smad2	ENSMUSG00000024563	SMAD family member 2
SMAD3	ENSG00000166949	Smad3	ENSMUSG00000032402	SMAD family member 3
SQSTM1	ENSG00000161011	Sqstm1	ENSMUSG00000015837	sequestosome 1
SRC	ENSG00000197122	Src	ENSMUSG00000027646	SRC proto-oncogene, non-receptor tyrosine kinase
SRF	ENSG00000112658	Srf	ENSMUSG00000015605	serum response factor
STK3	ENSG00000104375	Stk3	ENSMUSG00000022329	serine/threonine kinase 3
SUN1	ENSG00000164828	Sun1	ENSMUSG00000036817	Sad1 and UNC84 domain containing 1
SYNE1	ENSG00000131018	Syne1	ENSMUSG00000096054	spectrin repeat containing nuclear envelope protein 1
SYNE2	ENSG00000054654	Syne2	ENSMUSG00000063450	spectrin repeat containing nuclear envelope protein 2
TAOK1	ENSG00000160551	Taok1	ENSMUSG00000017291	TAO kinase 1
TAOK2	ENSG00000149930	Taok2	ENSMUSG00000059981	TAO kinase 2
TAOK3	ENSG00000135090	Taok3	ENSMUSG00000061288	TAO kinase 3
TEAD1	ENSG00000187079	Tead1	ENSMUSG00000055320	TEA domain transcription factor 1
TEAD2	ENSG00000074219	Tead2	ENSMUSG00000030796	TEA domain transcription factor 2
TEAD3	ENSG00000007866	Tead3	ENSMUSG00000002249	TEA domain transcription factor 3
TEAD4	ENSG00000197905	Tead4	ENSMUSG00000030353	TEA domain transcription factor 4
TGFB1	ENSG00000105329	Tgfb1	ENSMUSG00000002603	transforming growth factor beta 1
TGFB2	ENSG00000092969	Tgfb2	ENSMUSG00000039239	transforming growth factor beta 2
TIMP3	ENSG00000100234	Timp3	ENSMUSG00000020044	TIMP metallopeptidase inhibitor 3
TNNT2	ENSG00000118194	Tnnt2	ENSMUSG00000026414	troponin T2, cardiac type
TP53	ENSG00000141510	Trp53	ENSMUSG00000059552	tumor protein p53
VCL	ENSG00000035403	Vcl	ENSMUSG00000021823	vinculin
VEGFA	ENSG00000112715	Vegfa	ENSMUSG00000023951	vascular endothelial growth factor A
WWTR1	ENSG00000018408	Wwtr1	ENSMUSG00000027803	WW domain containing transcription regulator 1
YAP1	ENSG00000137693	Yap1	ENSMUSG00000053110	Yes1 associated transcriptional regulator
YY1	ENSG00000100811	Yy1	ENSMUSG00000021264	YY1 transcription factor
ZMPSTE24	ENSG00000084073	Zmpste24	ENSMUSG00000043207	zinc metallopeptidase STE24
